# Supplementary material for: A study on the influence of rural tourism’s perceived destination restorative qualities on loyalty based on SOR model
Source: Front Psychol. 2025 Apr 7;16:1529686. doi: 10.3389/fpsyg.2025.1529686 (PMC12009870; doi:10.3389/fpsyg.2025.1529686)
Supplement: Supplementary file 1 [file Data_Sheet_1.zip]

Archive with 3 entries (3 files):
- Dataset/Conceptual model.amw
- Dataset/Questionnaire data.sav
- Dataset/Structural model.amw
